# Supplementary material for: Phylogeny and diversity of Bjerkandera (Polyporales, Basidiomycota), including four new species from South America and Asia
Source: MycoKeys. 2021 Apr 26;79:149–72. doi: 10.3897/mycokeys.79.63908 (PMC8093185; doi:10.3897/mycokeys.79.63908)
Supplement: XML Treatment for Bjerkandera ecuadorensis [file mycokeys.79.63908-treatment1.xml]

<!DOCTYPE tp:taxon-treatment
  PUBLIC "-//TaxonX//DTD Taxonomic Treatment Publishing DTD v0 20100105//EN" "tax-treatment-NSO.dtd">
<tp:taxon-treatment xmlns:tp="http://www.plazi.org/taxpub"><tp:treatment-meta><kwd-group><label>Taxon classification</label><kwd><named-content xmlns:xlink="http://www.w3.org/1999/xlink" content-type="kingdom">Fungi</named-content></kwd><kwd><named-content xmlns:xlink="http://www.w3.org/1999/xlink" content-type="order">Polyporales</named-content></kwd><kwd><named-content xmlns:xlink="http://www.w3.org/1999/xlink" content-type="family">Meruliaceae</named-content></kwd></kwd-group><mixed-citation publication-type="journal"><person-group><name><surname>Wang</surname><given-names>Chao-Ge</given-names></name><name><surname>Vlasák</surname><given-names>Josef</given-names></name><name><surname>Dai</surname><given-names>Yu-Cheng</given-names></name></person-group><article-title>Phylogeny and diversity of <italic><tp:taxon-name><tp:taxon-name-part taxon-name-part-type="genus" reg="Bjerkandera">Bjerkandera</tp:taxon-name-part></tp:taxon-name></italic> (<tp:taxon-name><tp:taxon-name-part taxon-name-part-type="order">Polyporales</tp:taxon-name-part></tp:taxon-name>, <tp:taxon-name><tp:taxon-name-part taxon-name-part-type="phylum">Basidiomycota</tp:taxon-name-part></tp:taxon-name>), including four new species from South America and Asia</article-title><source>MycoKeys</source><day>26</day><month>4</month><year>2021</year><volume>79</volume><fpage>149</fpage><lpage>172</lpage><pub-id pub-id-type="doi">10.3897/mycokeys.79.63908</pub-id></mixed-citation></tp:treatment-meta><tp:nomenclature><tp:taxon-name><object-id xmlns:xlink="http://www.w3.org/1999/xlink" content-type="arpha" xlink:type="simple">36FA3096-FC4F-5848-A8CE-08D7C16C0462</object-id>
              <tp:taxon-name-part taxon-name-part-type="genus" reg="Bjerkandera">Bjerkandera</tp:taxon-name-part>
              <tp:taxon-name-part taxon-name-part-type="species" reg="ecuadorensis">ecuadorensis</tp:taxon-name-part>
              <object-id xmlns:xlink="http://www.w3.org/1999/xlink" content-type="mycobank" xlink:type="simple">538578</object-id>
            </tp:taxon-name><tp:taxon-authority>Y.C. Dai, Chao G. Wang &amp; Vlasák</tp:taxon-authority><tp:taxon-status xmlns:xlink="http://www.w3.org/1999/xlink" xlink:type="simple">sp. nov.</tp:taxon-status><xref ref-type="fig" rid="F2">Figs 2</xref><xref ref-type="fig" rid="F3">, 3</xref></tp:nomenclature><tp:treatment-sec sec-type="diagnosis" id="SECID0E2YAI"><title>Diagnosis.</title><p><italic><tp:taxon-name><tp:taxon-name-part taxon-name-part-type="genus" reg="Bjerkandera">Bjerkandera</tp:taxon-name-part> <tp:taxon-name-part taxon-name-part-type="species" reg="ecuadorensis">ecuadorensis</tp:taxon-name-part></tp:taxon-name></italic> is characterised by grey to dark-brown pore surface, tiny pores (7–9 per mm), and ellipsoid basidiospores measuring 3.9–4.5 × 2.7–3 μm.</p></tp:treatment-sec><tp:treatment-sec sec-type="material" id="SECID0EMZAI"><title>Type.</title><p>Ecuador, Pichincha Province, volcan Pasochoa, 3300 m, VI. 2019, J. Vlasák Jr. <abbrev xmlns:xlink="http://www.w3.org/1999/xlink" xlink:title="private herbarium of Josef Vlasák" id="ABBRID0ESZAI" xlink:type="simple">JV</abbrev> 1906/C16-J (holotype in <named-content xmlns:xlink="http://www.w3.org/1999/xlink" content-type="dwc:institutional_code" xlink:type="simple">PRM</named-content>, isotypes in <abbrev xmlns:xlink="http://www.w3.org/1999/xlink" xlink:title="private herbarium of Josef Vlasák" id="ABBRID0E5ZAI" xlink:type="simple">JV</abbrev> and BJFC032992).</p></tp:treatment-sec><tp:treatment-sec sec-type="etymology" id="SECID0EC1AI"><title>Etymology.</title><p><italic><tp:taxon-name><tp:taxon-name-part taxon-name-part-type="genus" reg="Ecuadorensis">Ecuadorensis</tp:taxon-name-part></tp:taxon-name></italic> (Lat.): referring to the species being found in Ecuador.</p></tp:treatment-sec><tp:treatment-sec sec-type="Basidiomata" id="SECID0EP1AI"><title>Basidiomata.</title><p>Annual, pileate, soft corky, without odor or taste when fresh, becoming corky when dry, projecting up to 4 cm, 5 cm wide and 1.3 mm thick at base. Pileal surface pinkish-buff to buff, glabrous, faintly zonate, margin blunt. Pore surface grey to dark-brown, becoming almost black when touched or bruised; sterile margin distinct, up to 2 mm wide; pores round to angular, 7–9 per mm; dissepiments thin, entire. Context buff-yellow, slightly fibrous to corky, up to 1 mm thick. Tubes concolorous with the pore surface and darker than context, corky, up to 0.3 mm long, and with a distinct dark line between tubes and context.</p><fig id="F2" position="float" orientation="portrait"><object-id xmlns:xlink="http://www.w3.org/1999/xlink" content-type="doi" xlink:type="simple">10.3897/mycokeys.79.63908.figure2</object-id><object-id xmlns:xlink="http://www.w3.org/1999/xlink" content-type="arpha" xlink:type="simple">F96A5875-F5AB-5538-9072-E5D2AD144DF9</object-id><label>Figure 2.</label><caption><p>Pileal surface and pore surface of <italic><tp:taxon-name><tp:taxon-name-part taxon-name-part-type="genus" reg="Bjerkandera">Bjerkandera</tp:taxon-name-part> <tp:taxon-name-part taxon-name-part-type="species" reg="ecuadorensis">ecuadorensis</tp:taxon-name-part></tp:taxon-name></italic> (holotype, <abbrev xmlns:xlink="http://www.w3.org/1999/xlink" xlink:title="private herbarium of Josef Vlasák" id="ABBRID0EH2AI" xlink:type="simple">JV</abbrev> 1906/C16-J). Scale bars: 4 mm.</p></caption><graphic xmlns:xlink="http://www.w3.org/1999/xlink" xlink:href="mycokeys-79-149-g002.jpg" position="float" orientation="portrait" xlink:type="simple" id="oo_536350.jpg"><uri content-type="original_file" xlink:type="simple">https://binary.pensoft.net/fig/536350</uri></graphic></fig></tp:treatment-sec><tp:treatment-sec sec-type="Hyphal structure" id="SECID0EQ2AI"><title>Hyphal structure.</title><p>Hyphal system monomitic; generative hyphae with clamp connections, smooth, hyaline to yellowish-brown, <abbrev xmlns:xlink="http://www.w3.org/1999/xlink" xlink:title="Cotton Blue" id="ABBRID0EW2AI" xlink:type="simple">CB</abbrev>+, <abbrev xmlns:xlink="http://www.w3.org/1999/xlink" xlink:title="Melzer’s reagent" id="ABBRID0E12AI" xlink:type="simple">IKI</abbrev>–; tissues becoming dark in <abbrev xmlns:xlink="http://www.w3.org/1999/xlink" xlink:title="5% potassium hydroxide" id="ABBRID0E52AI" xlink:type="simple">KOH</abbrev>.</p></tp:treatment-sec><tp:treatment-sec sec-type="Context" id="SECID0EC3AI"><title>Context.</title><p>Generative hyphae thick-walled with a wide lumen, occasionally branched, densely compacted, and more or less regularly arranged to loosely interwoven, up to 3.8–6 μm in diam.</p><fig id="F3" position="float" orientation="portrait"><object-id xmlns:xlink="http://www.w3.org/1999/xlink" content-type="doi" xlink:type="simple">10.3897/mycokeys.79.63908.figure3</object-id><object-id xmlns:xlink="http://www.w3.org/1999/xlink" content-type="arpha" xlink:type="simple">B83D0EB5-0C2B-56B1-A7F0-3D3CB2D20E63</object-id><label>Figure 3.</label><caption><p>Microscopic structures of <italic><tp:taxon-name><tp:taxon-name-part taxon-name-part-type="genus" reg="Bjerkandera">Bjerkandera</tp:taxon-name-part> <tp:taxon-name-part taxon-name-part-type="species" reg="ecuadorensis">ecuadorensis</tp:taxon-name-part></tp:taxon-name></italic> (holotype, <abbrev xmlns:xlink="http://www.w3.org/1999/xlink" xlink:title="private herbarium of Josef Vlasák" id="ABBRID0E13AI" xlink:type="simple">JV</abbrev> 1906/C16-J) <bold>a</bold> basidiospores <bold>b</bold> basidia and basidioles <bold>c</bold> hyphae from trama <bold>d</bold> hyphae from context.</p></caption><graphic xmlns:xlink="http://www.w3.org/1999/xlink" xlink:href="mycokeys-79-149-g003.jpg" position="float" orientation="portrait" xlink:type="simple" id="oo_536351.jpg"><uri content-type="original_file" xlink:type="simple">https://binary.pensoft.net/fig/536351</uri></graphic></fig></tp:treatment-sec><tp:treatment-sec sec-type="Tubes" id="SECID0EL4AI"><title>Tubes.</title><p>Generative hyphae thin- to slightly thick-walled, rarely branched, subparallel along the tubes to loosely interwoven, 2.5–3.8 μm in diam. Cystidia and cystidioles absent. Basidia clavate to barrel-shaped, with four sterigmata and a basal clamp connection, 13–14.5 × 4.5–5.5 µm; basidioles of similar shape to basidia, but smaller.</p></tp:treatment-sec><tp:treatment-sec sec-type="Basidiospores" id="SECID0EQ4AI"><title>Basidiospores.</title><p>Ellipsoid, hyaline, thin-walled, smooth, often with one or more guttules, <abbrev xmlns:xlink="http://www.w3.org/1999/xlink" xlink:title="Cotton Blue" id="ABBRID0EW4AI" xlink:type="simple">CB</abbrev>–, <abbrev xmlns:xlink="http://www.w3.org/1999/xlink" xlink:title="Melzer’s reagent" id="ABBRID0E14AI" xlink:type="simple">IKI</abbrev>–, (3.8–)3.9–4.5 × 2.7–3 µm, L = 4.09 μm, W = 2.86 μm, Q = 1.43 (n = 30/1).</p></tp:treatment-sec><tp:treatment-sec sec-type="remarks" id="SECID0E54AI"><title>Remarks.</title><p><italic><tp:taxon-name><tp:taxon-name-part taxon-name-part-type="genus" reg="Bjerkandera">Bjerkandera</tp:taxon-name-part> <tp:taxon-name-part taxon-name-part-type="species" reg="ecuadorensis">ecuadorensis</tp:taxon-name-part></tp:taxon-name></italic> is characterised by grey to dark-brown pore surface, small pores (7–9 per mm), hyaline to yellowish-brown generative hyphae, and ellipsoid basidiospores measuring 3.9–4.5 × 2.7–3 μm. Morphologically, <italic><tp:taxon-name><tp:taxon-name-part taxon-name-part-type="genus" reg="Bjerkandera">Bjerkandera</tp:taxon-name-part> <tp:taxon-name-part taxon-name-part-type="species" reg="ecuadorensis">ecuadorensis</tp:taxon-name-part></tp:taxon-name></italic> is similar to <italic><tp:taxon-name><tp:taxon-name-part taxon-name-part-type="genus" reg="Bjerkandera">B.</tp:taxon-name-part> <tp:taxon-name-part taxon-name-part-type="species" reg="minispora">minispora</tp:taxon-name-part></tp:taxon-name></italic> in having pinkish-buff to buff pileal surface and round to angular pores (6–9 per mm), but the latter has buff-yellow pore surface and smaller basidiospores (3.1–4.2 × 2–2.8 μm). <italic><tp:taxon-name><tp:taxon-name-part taxon-name-part-type="genus" reg="Bjerkandera">Bjerkandera</tp:taxon-name-part> <tp:taxon-name-part taxon-name-part-type="species" reg="adusta">adusta</tp:taxon-name-part></tp:taxon-name></italic> resembles <italic><tp:taxon-name><tp:taxon-name-part taxon-name-part-type="genus" reg="Bjerkandera">B.</tp:taxon-name-part> <tp:taxon-name-part taxon-name-part-type="species" reg="ecuadorensis">ecuadorensis</tp:taxon-name-part></tp:taxon-name></italic> by having grey to dark-brown pore surface, distinct sterile margin, but the former has short-cylindric to subellipsoid and bigger basidiospores (4.5–6 × 2.5–3.5 μm, <xref ref-type="bibr" rid="B34">Ryvarden and Melo 2017</xref>).</p></tp:treatment-sec><ref-list><ref id="B34"><mixed-citation xmlns:xlink="http://www.w3.org/1999/xlink" xlink:type="simple"><person-group><name name-style="western"><surname>Ryvarden</surname><given-names>L</given-names></name><name name-style="western"><surname>Melo</surname><given-names>I</given-names></name></person-group> (<year>2017</year>) <article-title>Poroid fungi of Europe (2<sup>nd</sup> edn.).</article-title><source>Synopsis Fungorum</source><volume>37</volume>: <fpage>1</fpage>–<lpage>431</lpage>.</mixed-citation></ref></ref-list></tp:taxon-treatment>
