# Supplementary material for: Phylogeny and diversity of Bjerkandera (Polyporales, Basidiomycota), including four new species from South America and Asia
Source: MycoKeys. 2021 Apr 26;79:149–72. doi: 10.3897/mycokeys.79.63908 (PMC8093185; doi:10.3897/mycokeys.79.63908)
Supplement: XML Treatment for Bjerkandera fulgida [file mycokeys.79.63908-treatment2.xml]

<!DOCTYPE tp:taxon-treatment
  PUBLIC "-//TaxonX//DTD Taxonomic Treatment Publishing DTD v0 20100105//EN" "tax-treatment-NSO.dtd">
<tp:taxon-treatment xmlns:tp="http://www.plazi.org/taxpub"><tp:treatment-meta><kwd-group><label>Taxon classification</label><kwd><named-content xmlns:xlink="http://www.w3.org/1999/xlink" content-type="kingdom">Fungi</named-content></kwd><kwd><named-content xmlns:xlink="http://www.w3.org/1999/xlink" content-type="order">Polyporales</named-content></kwd><kwd><named-content xmlns:xlink="http://www.w3.org/1999/xlink" content-type="family">Meruliaceae</named-content></kwd></kwd-group><mixed-citation publication-type="journal"><person-group><name><surname>Wang</surname><given-names>Chao-Ge</given-names></name><name><surname>Vlasák</surname><given-names>Josef</given-names></name><name><surname>Dai</surname><given-names>Yu-Cheng</given-names></name></person-group><article-title>Phylogeny and diversity of <italic><tp:taxon-name><tp:taxon-name-part taxon-name-part-type="genus" reg="Bjerkandera">Bjerkandera</tp:taxon-name-part></tp:taxon-name></italic> (<tp:taxon-name><tp:taxon-name-part taxon-name-part-type="order">Polyporales</tp:taxon-name-part></tp:taxon-name>, <tp:taxon-name><tp:taxon-name-part taxon-name-part-type="phylum">Basidiomycota</tp:taxon-name-part></tp:taxon-name>), including four new species from South America and Asia</article-title><source>MycoKeys</source><day>26</day><month>4</month><year>2021</year><volume>79</volume><fpage>149</fpage><lpage>172</lpage><pub-id pub-id-type="doi">10.3897/mycokeys.79.63908</pub-id></mixed-citation></tp:treatment-meta><tp:nomenclature><tp:taxon-name><object-id xmlns:xlink="http://www.w3.org/1999/xlink" content-type="arpha" xlink:type="simple">24FE9E10-8D5D-5E3E-BA33-02FCB1065DFD</object-id>
              <tp:taxon-name-part taxon-name-part-type="genus" reg="Bjerkandera">Bjerkandera</tp:taxon-name-part>
              <tp:taxon-name-part taxon-name-part-type="species" reg="fulgida">fulgida</tp:taxon-name-part>
              <object-id xmlns:xlink="http://www.w3.org/1999/xlink" content-type="mycobank" xlink:type="simple">838579</object-id>
            </tp:taxon-name><tp:taxon-authority>Y.C. Dai &amp; Chao G. Wang</tp:taxon-authority><tp:taxon-status xmlns:xlink="http://www.w3.org/1999/xlink" xlink:type="simple">sp. nov.</tp:taxon-status><xref ref-type="fig" rid="F4">Figs 4</xref><xref ref-type="fig" rid="F5">, 5</xref></tp:nomenclature><tp:treatment-sec sec-type="diagnosis" id="SECID0EQBBI"><title>Diagnosis.</title><p><italic><tp:taxon-name><tp:taxon-name-part taxon-name-part-type="genus" reg="Bjerkandera">Bjerkandera</tp:taxon-name-part> <tp:taxon-name-part taxon-name-part-type="species" reg="fulgida">fulgida</tp:taxon-name-part></tp:taxon-name></italic> is characterised by the clay buff to pale brown and shiny pore surface, and ellipsoid to broadly ellipsoid basidiospores measuring 3.9–4.5 × 2.8–3.3 μm.</p></tp:treatment-sec><tp:treatment-sec sec-type="material" id="SECID0EBCBI"><title>Type.</title><p>China. Hainan Province, Lingshui County, Diaoluoshan Forest Park, <named-content xmlns:xlink="http://www.w3.org/1999/xlink" content-type="dwc:verbatimCoordinates" xlink:type="simple"><named-content content-type="geo-json" specific-use="{&#34;type&#34;:&#34;Point&#34;,&#34;coordinates&#34;:[109.816667,18.700000]}" id="NCID0EKCBI" xlink:type="simple">18°42'N, 109°49'E</named-content></named-content>, rotten angiosperm wood, 13.XI.2015, Y.C. Dai 16107 (holotype BJFC020200).</p></tp:treatment-sec><tp:treatment-sec sec-type="etymology" id="SECID0EPCBI"><title>Etymology.</title><p><italic><tp:taxon-name><tp:taxon-name-part taxon-name-part-type="genus" reg="Fulgida">Fulgida</tp:taxon-name-part></tp:taxon-name></italic> (Lat.): referring to the species having the shiny pore surface.</p></tp:treatment-sec><tp:treatment-sec sec-type="Basidiomata" id="SECID0E3CBI"><title>Basidiomata.</title><p>Annual, effused-reflexed, soft corky, without odor or taste when fresh, becoming corky upon drying, resupinating up to 5.5 cm long, 3 cm wide and 1.3 mm thick, with a pileal projection up to 0.6 cm, 2.3 cm wide and 1.3 mm thick at base. Pileal surface pinkish buff to clay-buff, glabrous and faintly zonate when dry; margin acute. Pore surface clay-buff to pale brown, bruised part becoming dark brown to black when dry, shiny; sterile margin up to 2 mm wide; pores round or sometimes angular, 6–8 per mm; dissepiments thin, entire. Context pale cream, slightly fibrous to corky, up to 0.5 mm thick. Tubes concolorous with the pore surface, darker than context, corky, up to 0.8 mm long, with a distinct dark line between tubes and context.</p><fig id="F4" position="float" orientation="portrait"><object-id xmlns:xlink="http://www.w3.org/1999/xlink" content-type="doi" xlink:type="simple">10.3897/mycokeys.79.63908.figure4</object-id><object-id xmlns:xlink="http://www.w3.org/1999/xlink" content-type="arpha" xlink:type="simple">7AEBCF1A-C694-5809-B424-264760FDE4DC</object-id><label>Figure 4.</label><caption><p><italic><tp:taxon-name><tp:taxon-name-part taxon-name-part-type="genus" reg="Bjerkandera">Bjerkandera</tp:taxon-name-part> <tp:taxon-name-part taxon-name-part-type="species" reg="fulgida">fulgida</tp:taxon-name-part></tp:taxon-name></italic> (holotype, Y.C. Dai 16107) <bold>A</bold> basidiomata <bold>B</bold> poroid surface detail <bold>C</bold> a dark line between tubes and context. Scale bars: 1 cm (<bold>A</bold>); 1 mm (<bold>B, C</bold>).</p></caption><graphic xmlns:xlink="http://www.w3.org/1999/xlink" xlink:href="mycokeys-79-149-g004.jpg" position="float" orientation="portrait" xlink:type="simple" id="oo_536352.jpg"><uri content-type="original_file" xlink:type="simple">https://binary.pensoft.net/fig/536352</uri></graphic></fig></tp:treatment-sec><tp:treatment-sec sec-type="Hyphal structure" id="SECID0EDEBI"><title>Hyphal structure.</title><p>Hyphal system monomitic; generative hyphae with clamp connections, smooth, hyaline to yellowish, <abbrev xmlns:xlink="http://www.w3.org/1999/xlink" xlink:title="Cotton Blue" id="ABBRID0EJEBI" xlink:type="simple">CB</abbrev>+, <abbrev xmlns:xlink="http://www.w3.org/1999/xlink" xlink:title="Melzer’s reagent" id="ABBRID0ENEBI" xlink:type="simple">IKI</abbrev>–; tissues becoming dark in <abbrev xmlns:xlink="http://www.w3.org/1999/xlink" xlink:title="5% potassium hydroxide" id="ABBRID0EREBI" xlink:type="simple">KOH</abbrev>.</p></tp:treatment-sec><tp:treatment-sec sec-type="Context" id="SECID0EVEBI"><title>Context.</title><p>Hyphae thick-walled with a wide lumen, occasionally branched, loosely interwoven, 3–5 μm in diam.</p></tp:treatment-sec><tp:treatment-sec sec-type="Tubes" id="SECID0E1EBI"><title>Tubes.</title><p>Hyphae thin- to slightly thick-walled, frequently branched, agglutinated and loosely interwoven, 2.5–3.5 μm in diam. Cystidia and cystidioles absent. Basidia clavate to more or less pyriform, with four sterigmata and a basal clamp connection, 10–12 × 4–5.5 μm; basidioles of similar shape to basidia, but smaller. Crystals present among hymenium.</p><fig id="F5" position="float" orientation="portrait"><object-id xmlns:xlink="http://www.w3.org/1999/xlink" content-type="doi" xlink:type="simple">10.3897/mycokeys.79.63908.figure5</object-id><object-id xmlns:xlink="http://www.w3.org/1999/xlink" content-type="arpha" xlink:type="simple">7C180A5E-2EBE-5ACB-AAB7-3325D05B0EC9</object-id><label>Figure 5.</label><caption><p>Microscopic structures of <italic><tp:taxon-name><tp:taxon-name-part taxon-name-part-type="genus" reg="Bjerkandera">Bjerkandera</tp:taxon-name-part> <tp:taxon-name-part taxon-name-part-type="species" reg="fulgida">fulgida</tp:taxon-name-part></tp:taxon-name></italic> (holotype, Y.C. Dai 16107) <bold>a</bold> basidiospores <bold>b</bold> basidia and basidioles <bold>c</bold> hyphae from trama <bold>d</bold> hyphae from context.</p></caption><graphic xmlns:xlink="http://www.w3.org/1999/xlink" xlink:href="mycokeys-79-149-g005.jpg" position="float" orientation="portrait" xlink:type="simple" id="oo_536353.jpg"><uri content-type="original_file" xlink:type="simple">https://binary.pensoft.net/fig/536353</uri></graphic></fig></tp:treatment-sec><tp:treatment-sec sec-type="Basidiospores" id="SECID0E6FBI"><title>Basidiospores.</title><p>Ellipsoid to broadly ellipsoid, hyaline, thin-walled, smooth, <abbrev xmlns:xlink="http://www.w3.org/1999/xlink" xlink:title="Cotton Blue" id="ABBRID0EFGBI" xlink:type="simple">CB</abbrev>–, <abbrev xmlns:xlink="http://www.w3.org/1999/xlink" xlink:title="Melzer’s reagent" id="ABBRID0EJGBI" xlink:type="simple">IKI</abbrev>–, (3.8–)3.9–4.5 × (2.6–)2.8–3.3(–3.4) µm, L = 4.21 μm, W = 3.02 μm, Q = 1.37–1.43 (n = 90/3).</p></tp:treatment-sec><tp:treatment-sec sec-type="Additional specimens (paratypes) examined" id="SECID0ENGBI"><title>Additional specimens (paratypes) examined.</title><p>China. Yunnan Province, Jinghong, Sanchahe Nature Reserve, <named-content xmlns:xlink="http://www.w3.org/1999/xlink" content-type="dwc:verbatimCoordinates" xlink:type="simple"><named-content content-type="geo-json" specific-use="{&#34;type&#34;:&#34;Point&#34;,&#34;coordinates&#34;:[100.850000,22.150000]}" id="NCID0EWGBI" xlink:type="simple">22°09'N, 100°51'E</named-content></named-content>, fallen angiosperm trunk, 24. VI. 2011, Y.C. Dai 12284 (BJFC010566); Xishuangbanna Tropical Botanical Garden, fallen angiosperm trunk, <named-content xmlns:xlink="http://www.w3.org/1999/xlink" content-type="dwc:verbatimCoordinates" xlink:type="simple"><named-content content-type="geo-json" specific-use="{&#34;type&#34;:&#34;Point&#34;,&#34;coordinates&#34;:[101.250000,21.916667]}" id="NCID0E5GBI" xlink:type="simple">21°55'N, 101°15'E</named-content></named-content>, 21.X.2013, Y.C. Dai 13597 (BJFC015059).</p></tp:treatment-sec><tp:treatment-sec sec-type="remarks" id="SECID0EDHBI"><title>Remarks.</title><p><italic><tp:taxon-name><tp:taxon-name-part taxon-name-part-type="genus" reg="Bjerkandera">Bjerkandera</tp:taxon-name-part> <tp:taxon-name-part taxon-name-part-type="species" reg="fulgida">fulgida</tp:taxon-name-part></tp:taxon-name></italic> is characterised by the resupinate to effused-reflexed basidiomata, clay buff to pale brown and shiny pore surface, and ellipsoid to broadly ellipsoid basidiospores measuring 3.9–4.5 × 2.8–3.3 μm. Phylogenetically, <italic><tp:taxon-name><tp:taxon-name-part taxon-name-part-type="genus" reg="Bjerkandera">Bjerkandera</tp:taxon-name-part> <tp:taxon-name-part taxon-name-part-type="species" reg="resupinata">resupinata</tp:taxon-name-part></tp:taxon-name></italic> nests in a sister clade to <italic><tp:taxon-name><tp:taxon-name-part taxon-name-part-type="genus" reg="Bjerkandera">B.</tp:taxon-name-part> <tp:taxon-name-part taxon-name-part-type="species" reg="fulgida">fulgida</tp:taxon-name-part></tp:taxon-name></italic> (Fig. <xref ref-type="fig" rid="F1">1</xref>), also having morphological similarities, as the pore surface coloration and presence of branched hyphae in the tubes. However, <italic><tp:taxon-name><tp:taxon-name-part taxon-name-part-type="genus" reg="Bjerkandera">B.</tp:taxon-name-part> <tp:taxon-name-part taxon-name-part-type="species" reg="resupinata">resupinata</tp:taxon-name-part></tp:taxon-name></italic> differs in having resupinate basidiomata, larger pores (4–6 per mm), and basidiospores measuring 4.5–6 × 3.2–4.1 μm.</p></tp:treatment-sec><tp:treatment-sec><!--Section generated to contain objects referenced in tp:taxon-treatment.--><fig id="F1" position="float" orientation="portrait"><object-id xmlns:xlink="http://www.w3.org/1999/xlink" content-type="doi" xlink:type="simple">10.3897/mycokeys.79.63908.figure1</object-id><object-id xmlns:xlink="http://www.w3.org/1999/xlink" content-type="arpha" xlink:type="simple">C4B0FF7E-C427-5B47-91CE-0F5C4B05FA70</object-id><label>Figure 1.</label><caption><p>Phylogeny of <italic><tp:taxon-name><tp:taxon-name-part taxon-name-part-type="genus" reg="Bjerkandera">Bjerkandera</tp:taxon-name-part></tp:taxon-name></italic> and related species generated by maximum parsimony analysis, based on combined <abbrev xmlns:xlink="http://www.w3.org/1999/xlink" xlink:title="internal transcribed spacer" id="ABBRID0EKTAI" xlink:type="simple">ITS</abbrev> and <abbrev xmlns:xlink="http://www.w3.org/1999/xlink" xlink:title="large subunit nuclear ribosomal RNA gene" id="ABBRID0EOTAI" xlink:type="simple">nLSU</abbrev> sequences. Bootstrap support for maximum parsimony (<abbrev xmlns:xlink="http://www.w3.org/1999/xlink" xlink:title="Maximum parsimony" id="ABBRID0ESTAI" xlink:type="simple">MP</abbrev>), maximum likelihood (<abbrev xmlns:xlink="http://www.w3.org/1999/xlink" xlink:title="maximum likelihood" id="ABBRID0EWTAI" xlink:type="simple">ML</abbrev>), and Bayesian posterior probabilities: (<abbrev xmlns:xlink="http://www.w3.org/1999/xlink" xlink:title="Bayesian posterior probabilities" id="ABBRID0E1TAI" xlink:type="simple">BPP</abbrev>) ≥ 50% (<abbrev xmlns:xlink="http://www.w3.org/1999/xlink" xlink:title="Maximum parsimony" id="ABBRID0E5TAI" xlink:type="simple">MP</abbrev>-<abbrev xmlns:xlink="http://www.w3.org/1999/xlink" xlink:title="Branch support" id="ABBRID0ECUAI" xlink:type="simple">BT</abbrev>), 50% (<abbrev xmlns:xlink="http://www.w3.org/1999/xlink" xlink:title="maximum likelihood" id="ABBRID0EGUAI" xlink:type="simple">ML</abbrev>-<abbrev xmlns:xlink="http://www.w3.org/1999/xlink" xlink:title="bootstrap" id="ABBRID0EKUAI" xlink:type="simple">BS</abbrev>) and 0.90 (<abbrev xmlns:xlink="http://www.w3.org/1999/xlink" xlink:title="Bayesian posterior probabilities" id="ABBRID0EOUAI" xlink:type="simple">BPP</abbrev>) are given in relation to the branches.</p></caption><graphic xmlns:xlink="http://www.w3.org/1999/xlink" xlink:href="mycokeys-79-149-g001.jpg" position="float" orientation="portrait" xlink:type="simple" id="oo_536349.jpg"><uri content-type="original_file" xlink:type="simple">https://binary.pensoft.net/fig/536349</uri></graphic></fig></tp:treatment-sec></tp:taxon-treatment>
