# Supplementary material for: Phylogeny and diversity of Bjerkandera (Polyporales, Basidiomycota), including four new species from South America and Asia
Source: MycoKeys. 2021 Apr 26;79:149–72. doi: 10.3897/mycokeys.79.63908 (PMC8093185; doi:10.3897/mycokeys.79.63908)
Supplement: XML Treatment for Bjerkandera minispora [file mycokeys.79.63908-treatment3.xml]

<!DOCTYPE tp:taxon-treatment
  PUBLIC "-//TaxonX//DTD Taxonomic Treatment Publishing DTD v0 20100105//EN" "tax-treatment-NSO.dtd">
<tp:taxon-treatment xmlns:tp="http://www.plazi.org/taxpub"><tp:treatment-meta><kwd-group><label>Taxon classification</label><kwd><named-content xmlns:xlink="http://www.w3.org/1999/xlink" content-type="kingdom">Fungi</named-content></kwd><kwd><named-content xmlns:xlink="http://www.w3.org/1999/xlink" content-type="order">Polyporales</named-content></kwd><kwd><named-content xmlns:xlink="http://www.w3.org/1999/xlink" content-type="family">Meruliaceae</named-content></kwd></kwd-group><mixed-citation publication-type="journal"><person-group><name><surname>Wang</surname><given-names>Chao-Ge</given-names></name><name><surname>Vlasák</surname><given-names>Josef</given-names></name><name><surname>Dai</surname><given-names>Yu-Cheng</given-names></name></person-group><article-title>Phylogeny and diversity of <italic><tp:taxon-name><tp:taxon-name-part taxon-name-part-type="genus" reg="Bjerkandera">Bjerkandera</tp:taxon-name-part></tp:taxon-name></italic> (<tp:taxon-name><tp:taxon-name-part taxon-name-part-type="order">Polyporales</tp:taxon-name-part></tp:taxon-name>, <tp:taxon-name><tp:taxon-name-part taxon-name-part-type="phylum">Basidiomycota</tp:taxon-name-part></tp:taxon-name>), including four new species from South America and Asia</article-title><source>MycoKeys</source><day>26</day><month>4</month><year>2021</year><volume>79</volume><fpage>149</fpage><lpage>172</lpage><pub-id pub-id-type="doi">10.3897/mycokeys.79.63908</pub-id></mixed-citation></tp:treatment-meta><tp:nomenclature><tp:taxon-name><object-id xmlns:xlink="http://www.w3.org/1999/xlink" content-type="arpha" xlink:type="simple">17FA6080-8257-55F4-A6A4-8B2E7F7976DB</object-id>
              <tp:taxon-name-part taxon-name-part-type="genus" reg="Bjerkandera">Bjerkandera</tp:taxon-name-part>
              <tp:taxon-name-part taxon-name-part-type="species" reg="minispora">minispora</tp:taxon-name-part>
              <object-id xmlns:xlink="http://www.w3.org/1999/xlink" content-type="mycobank" xlink:type="simple">838580</object-id>
            </tp:taxon-name><tp:taxon-authority>Y.C. Dai &amp; Chao G. Wang</tp:taxon-authority><tp:taxon-status xmlns:xlink="http://www.w3.org/1999/xlink" xlink:type="simple">sp. nov.</tp:taxon-status><xref ref-type="fig" rid="F6">Figs 6</xref><xref ref-type="fig" rid="F7">, 7</xref></tp:nomenclature><tp:treatment-sec sec-type="diagnosis" id="SECID0EKKBI"><title>Diagnosis.</title><p>The tiny pores (6–9 per mm), and ellipsoid small basidiospores measuring 3.1–4.2 × 2–2.8 μm set this species apart from others in <italic><tp:taxon-name><tp:taxon-name-part taxon-name-part-type="genus" reg="Bjerkandera">Bjerkandera</tp:taxon-name-part></tp:taxon-name></italic>.</p></tp:treatment-sec><tp:treatment-sec sec-type="material" id="SECID0EXKBI"><title>Type.</title><p>China. Hainan Province, Wuzhishan County, Wuzhishan Nature Reserve, <named-content xmlns:xlink="http://www.w3.org/1999/xlink" content-type="dwc:verbatimCoordinates" xlink:type="simple"><named-content content-type="geo-json" specific-use="{&#34;type&#34;:&#34;Point&#34;,&#34;coordinates&#34;:[109.700000,18.900000]}" id="NCID0EALBI" xlink:type="simple">18°54'N, 109°42'E</named-content></named-content>, fallen angiosperm trunk, 31. V. 2015, Y.C. Dai 15234 (holotype BJFC019345).</p></tp:treatment-sec><tp:treatment-sec sec-type="etymology" id="SECID0EFLBI"><title>Etymology.</title><p><italic><tp:taxon-name><tp:taxon-name-part taxon-name-part-type="genus" reg="Minispora">Minispora</tp:taxon-name-part></tp:taxon-name></italic> (Lat.): referring to the species having small basidiospores.</p></tp:treatment-sec><tp:treatment-sec sec-type="Basidiomata" id="SECID0ESLBI"><title>Basidiomata.</title><p>Annual, pileate, solitary or imbricate, soft corky, without odor or taste when fresh, becoming corky when dry. Pilei flabelliform, projecting up to 4 cm, 5 cm wide and 3 mm thick at base. Pileal surface pinkish-buff to buff, becoming dark when touched, velutinate to glabrous, azonate; margin a bit acute. Pore surface buff-yellow, ash-grey to pale brown when dry, touched or bruised parts becoming almost black; sterile margin distinct, up to 1.5 mm wide; pores tiny, round to angular, 6–9 per mm; pores mouth sometimes with white tomentum; dissepiments thin, entire to lacerate. Context cream to pinkish-buff, corky, up to 2 mm thick. Tubes concolorous with the pore surface, darker than context, corky, up to 1 mm long, with a distinct dark line between tubes and context.</p><fig id="F6" position="float" orientation="portrait"><object-id xmlns:xlink="http://www.w3.org/1999/xlink" content-type="doi" xlink:type="simple">10.3897/mycokeys.79.63908.figure6</object-id><object-id xmlns:xlink="http://www.w3.org/1999/xlink" content-type="arpha" xlink:type="simple">B8A4BE5C-1506-550D-BC28-3AFF4524565F</object-id><label>Figure 6.</label><caption><p><italic><tp:taxon-name><tp:taxon-name-part taxon-name-part-type="genus" reg="Bjerkandera">Bjerkandera</tp:taxon-name-part> <tp:taxon-name-part taxon-name-part-type="species" reg="minispora">minispora</tp:taxon-name-part></tp:taxon-name></italic> (holotype, Y.C. Dai 15234) <bold>A</bold> basidiomata <bold>B</bold> poroid surface detail <bold>C</bold> a dark line between tubes and context. Scale bars: 1 cm (<bold>A</bold>); 1 mm (<bold>B, C</bold>).</p></caption><graphic xmlns:xlink="http://www.w3.org/1999/xlink" xlink:href="mycokeys-79-149-g006.jpg" position="float" orientation="portrait" xlink:type="simple" id="oo_536354.jpg"><uri content-type="original_file" xlink:type="simple">https://binary.pensoft.net/fig/536354</uri></graphic></fig></tp:treatment-sec><tp:treatment-sec sec-type="Hyphal structure" id="SECID0EZMBI"><title>Hyphal structure.</title><p>Hyphal system monomitic; generative hyphae with clamp connections, smooth, hyaline to pale yellow, <abbrev xmlns:xlink="http://www.w3.org/1999/xlink" xlink:title="Cotton Blue" id="ABBRID0E6MBI" xlink:type="simple">CB</abbrev>+, <abbrev xmlns:xlink="http://www.w3.org/1999/xlink" xlink:title="Melzer’s reagent" id="ABBRID0EDNBI" xlink:type="simple">IKI</abbrev>–; tissues becoming dark in <abbrev xmlns:xlink="http://www.w3.org/1999/xlink" xlink:title="5% potassium hydroxide" id="ABBRID0EHNBI" xlink:type="simple">KOH</abbrev>.</p></tp:treatment-sec><tp:treatment-sec sec-type="Context" id="SECID0ELNBI"><title>Context.</title><p>Generative hyphae thick-walled with a wide lumen, moderately branched, loosely interwoven, 3.5–6 μm in diam.</p><fig id="F7" position="float" orientation="portrait"><object-id xmlns:xlink="http://www.w3.org/1999/xlink" content-type="doi" xlink:type="simple">10.3897/mycokeys.79.63908.figure7</object-id><object-id xmlns:xlink="http://www.w3.org/1999/xlink" content-type="arpha" xlink:type="simple">5D1AEE5E-11EA-5E95-A53A-AA606F2E4360</object-id><label>Figure 7.</label><caption><p>Microscopic structures of <italic><tp:taxon-name><tp:taxon-name-part taxon-name-part-type="genus" reg="Bjerkandera">Bjerkandera</tp:taxon-name-part> <tp:taxon-name-part taxon-name-part-type="species" reg="minispora">minispora</tp:taxon-name-part></tp:taxon-name></italic> (holotype, Y.C. Dai 15234) <bold>a</bold> basidiospores <bold>b</bold> basidia and basidioles <bold>c</bold> hyphae from trama <bold>d</bold> hyphae from context.</p></caption><graphic xmlns:xlink="http://www.w3.org/1999/xlink" xlink:href="mycokeys-79-149-g007.jpg" position="float" orientation="portrait" xlink:type="simple" id="oo_536355.jpg"><uri content-type="original_file" xlink:type="simple">https://binary.pensoft.net/fig/536355</uri></graphic></fig></tp:treatment-sec><tp:treatment-sec sec-type="Tubes" id="SECID0EQOBI"><title>Tubes.</title><p>Generative hyphae thin-walled, frequently branched, agglutinated and loosely interwoven, 2.5–3.5 μm in diam. Cystidia and cystidioles absent. Basidia clavate, sometimes with an intermediate constriction, with four sterigmata and a basal clamp connection, 9.5–11.5 × 4–5 μm; basidioles of similar shape to basidia, but smaller.</p></tp:treatment-sec><tp:treatment-sec sec-type="Basidiospores" id="SECID0EVOBI"><title>Basidiospores.</title><p>Oblong-ellipsoid to ellipsoid, hyaline, thin-walled, smooth, often with one or more guttules, <abbrev xmlns:xlink="http://www.w3.org/1999/xlink" xlink:title="Cotton Blue" id="ABBRID0E2OBI" xlink:type="simple">CB</abbrev>–, <abbrev xmlns:xlink="http://www.w3.org/1999/xlink" xlink:title="Melzer’s reagent" id="ABBRID0E6OBI" xlink:type="simple">IKI</abbrev>–, (3–)3.1–4.2(–4.8) × 2–2.8(–3) µm, L = 3.64 μm, W = 2.4 μm, Q = 1.49–1.54 (n = 60/2).</p></tp:treatment-sec><tp:treatment-sec sec-type="Additional specimen (paratype) examined" id="SECID0EDPBI"><title>Additional specimen (paratype) examined.</title><p>China. Hainan Province, Wuzhishan County, Wuzhishan Nature Reserve, <named-content xmlns:xlink="http://www.w3.org/1999/xlink" content-type="dwc:verbatimCoordinates" xlink:type="simple"><named-content content-type="geo-json" specific-use="{&#34;type&#34;:&#34;Point&#34;,&#34;coordinates&#34;:[109.700000,18.900000]}" id="NCID0EMPBI" xlink:type="simple">18°54'N, 109°42'E</named-content></named-content>, fallen angiosperm trunk, 24. XI. 2007, B.K. Cui 5376 (BJFC003417).</p></tp:treatment-sec><tp:treatment-sec sec-type="remarks" id="SECID0ERPBI"><title>Remarks.</title><p>The buff-yellow pore surface, darkening when touched or bruised, the small pores (6–9 per mm) sometimes with white tomentum, and the ellipsoid small basidiospores (3.1–4.2 × 2–2.8 μm) set this species apart from others in <italic><tp:taxon-name><tp:taxon-name-part taxon-name-part-type="genus" reg="Bjerkandera">Bjerkandera</tp:taxon-name-part></tp:taxon-name></italic>. <italic><tp:taxon-name><tp:taxon-name-part taxon-name-part-type="genus" reg="Bjerkandera">Bjerkandera</tp:taxon-name-part> <tp:taxon-name-part taxon-name-part-type="species" reg="albocinerea">albocinerea</tp:taxon-name-part></tp:taxon-name></italic> resembles <italic><tp:taxon-name><tp:taxon-name-part taxon-name-part-type="genus" reg="Bjerkandera">B.</tp:taxon-name-part> <tp:taxon-name-part taxon-name-part-type="species" reg="minispora">minispora</tp:taxon-name-part></tp:taxon-name></italic> by oblong-ellipsoid to ellipsoid basidiospores, but the former has sordid white fresh pileal surface, and dark brownish grey pore surface (<xref ref-type="bibr" rid="B20">Motato-Vásquez et al. 2020</xref>). <italic><tp:taxon-name><tp:taxon-name-part taxon-name-part-type="genus" reg="Bjerkandera">Bjerkandera</tp:taxon-name-part> <tp:taxon-name-part taxon-name-part-type="species" reg="ecuadorensis">ecuadorensis</tp:taxon-name-part></tp:taxon-name></italic> is similar to <italic><tp:taxon-name><tp:taxon-name-part taxon-name-part-type="genus" reg="Bjerkandera">B.</tp:taxon-name-part> <tp:taxon-name-part taxon-name-part-type="species" reg="minispora">minispora</tp:taxon-name-part></tp:taxon-name></italic> in having pinkish-buff to buff pileal surface and round to angular pores (6–9 per mm), but the former has grey to dark-brown pore surface and bigger basidiospores measuring 3.9–4.5 × 2.7–3 μm.</p></tp:treatment-sec><ref-list><ref id="B20"><mixed-citation xmlns:xlink="http://www.w3.org/1999/xlink" xlink:type="simple"><person-group><name name-style="western"><surname>Motato-Vásquez</surname><given-names>V</given-names></name><name name-style="western"><surname>Gugliotta</surname><given-names>AM</given-names></name><name name-style="western"><surname>Rajchenberg</surname><given-names>M</given-names></name><name name-style="western"><surname>Catania</surname><given-names>M</given-names></name><name name-style="western"><surname>Urcelay</surname><given-names>C</given-names></name><name name-style="western"><surname>Robledo</surname><given-names>G</given-names></name></person-group> (<year>2020</year>) <article-title>New insights on <italic><tp:taxon-name><tp:taxon-name-part taxon-name-part-type="genus">Bjerkandera</tp:taxon-name-part></tp:taxon-name></italic> (<tp:taxon-name><tp:taxon-name-part taxon-name-part-type="family">Phanerochaetaceae</tp:taxon-name-part></tp:taxon-name>, <tp:taxon-name><tp:taxon-name-part taxon-name-part-type="order">Polyporales</tp:taxon-name-part></tp:taxon-name>) in the Neotropics with description of <italic><tp:taxon-name><tp:taxon-name-part taxon-name-part-type="genus">Bjerkandera</tp:taxon-name-part> <tp:taxon-name-part taxon-name-part-type="species">albocinerea</tp:taxon-name-part></tp:taxon-name></italic> based on morphological and molecular evidence.</article-title><source>Plant Ecology and Evolution</source><volume>153</volume>: <fpage>229</fpage>–<lpage>245</lpage>. <ext-link xlink:type="simple" ext-link-type="doi" xlink:href="10.5091/plecevo.2020.1667">https://doi.org/10.5091/plecevo.2020.1667</ext-link></mixed-citation></ref></ref-list></tp:taxon-treatment>
