# Supplementary material for: Phylogeny and diversity of Bjerkandera (Polyporales, Basidiomycota), including four new species from South America and Asia
Source: MycoKeys. 2021 Apr 26;79:149–72. doi: 10.3897/mycokeys.79.63908 (PMC8093185; doi:10.3897/mycokeys.79.63908)
Supplement: XML Treatment for Bjerkandera resupinata [file mycokeys.79.63908-treatment4.xml]

<!DOCTYPE tp:taxon-treatment
  PUBLIC "-//TaxonX//DTD Taxonomic Treatment Publishing DTD v0 20100105//EN" "tax-treatment-NSO.dtd">
<tp:taxon-treatment xmlns:tp="http://www.plazi.org/taxpub"><tp:treatment-meta><kwd-group><label>Taxon classification</label><kwd><named-content xmlns:xlink="http://www.w3.org/1999/xlink" content-type="kingdom">Fungi</named-content></kwd><kwd><named-content xmlns:xlink="http://www.w3.org/1999/xlink" content-type="order">Polyporales</named-content></kwd><kwd><named-content xmlns:xlink="http://www.w3.org/1999/xlink" content-type="family">Meruliaceae</named-content></kwd></kwd-group><mixed-citation publication-type="journal"><person-group><name><surname>Wang</surname><given-names>Chao-Ge</given-names></name><name><surname>Vlasák</surname><given-names>Josef</given-names></name><name><surname>Dai</surname><given-names>Yu-Cheng</given-names></name></person-group><article-title>Phylogeny and diversity of <italic><tp:taxon-name><tp:taxon-name-part taxon-name-part-type="genus" reg="Bjerkandera">Bjerkandera</tp:taxon-name-part></tp:taxon-name></italic> (<tp:taxon-name><tp:taxon-name-part taxon-name-part-type="order">Polyporales</tp:taxon-name-part></tp:taxon-name>, <tp:taxon-name><tp:taxon-name-part taxon-name-part-type="phylum">Basidiomycota</tp:taxon-name-part></tp:taxon-name>), including four new species from South America and Asia</article-title><source>MycoKeys</source><day>26</day><month>4</month><year>2021</year><volume>79</volume><fpage>149</fpage><lpage>172</lpage><pub-id pub-id-type="doi">10.3897/mycokeys.79.63908</pub-id></mixed-citation></tp:treatment-meta><tp:nomenclature><tp:taxon-name><object-id xmlns:xlink="http://www.w3.org/1999/xlink" content-type="arpha" xlink:type="simple">FBA4335A-2E14-5A6A-A4C7-0C4B69913A1F</object-id>
              <tp:taxon-name-part taxon-name-part-type="genus" reg="Bjerkandera">Bjerkandera</tp:taxon-name-part>
              <tp:taxon-name-part taxon-name-part-type="species" reg="resupinata">resupinata</tp:taxon-name-part>
              <object-id xmlns:xlink="http://www.w3.org/1999/xlink" content-type="mycobank" xlink:type="simple">838581</object-id>
            </tp:taxon-name><tp:taxon-authority>Y.C. Dai &amp; Chao G. Wang</tp:taxon-authority><tp:taxon-status xmlns:xlink="http://www.w3.org/1999/xlink" xlink:type="simple">sp. nov.</tp:taxon-status><xref ref-type="fig" rid="F8">Figs 8</xref><xref ref-type="fig" rid="F9">, 9</xref></tp:nomenclature><tp:treatment-sec sec-type="diagnosis" id="SECID0E6SBI"><title>Diagnosis.</title><p>Differs from other species of <italic><tp:taxon-name><tp:taxon-name-part taxon-name-part-type="genus" reg="Bjerkandera">Bjerkandera</tp:taxon-name-part></tp:taxon-name></italic> by resupinate basidiomata.</p></tp:treatment-sec><tp:treatment-sec sec-type="material" id="SECID0EMTBI"><title>Type.</title><p>Thailand. Chiang Rai, Doi Mae Salong, rotten angiosperm trunk, 22. VII. 2016, Y.C. Dai 16642 (holotype BJFC022752).</p></tp:treatment-sec><tp:treatment-sec sec-type="etymology" id="SECID0ERTBI"><title>Etymology.</title><p><italic><tp:taxon-name><tp:taxon-name-part taxon-name-part-type="genus" reg="Resupinata">Resupinata</tp:taxon-name-part></tp:taxon-name></italic> (Lat.): referring to the species having resupinate basidiomata.</p></tp:treatment-sec><tp:treatment-sec sec-type="Basidiomata" id="SECID0E5TBI"><title>Basidiomata.</title><p>Annual, resupinate, adnate, soft corky, without odor or taste when fresh, becoming corky when dry, up to 6 cm long, 2 cm wide, 0.5 mm thick at base. Pore surface pinkish buff to pale brownish when dry, becoming dark grey in bruised parts; sterile margin distinct, thinning out, somewhat incised, up to 3 mm wide; pores round to angular, 4–6 per mm; dissepiments thin, entire to lacerated. Subiculum pale cream, slightly fibrous to corky, up to 0.2 mm thick. Tubes concolorous with the pore surface, darker than the subiculum, corky, up to 0.3 mm long, with a distinct dark line between tubes and subiculum.</p><fig id="F8" position="float" orientation="portrait"><object-id xmlns:xlink="http://www.w3.org/1999/xlink" content-type="doi" xlink:type="simple">10.3897/mycokeys.79.63908.figure8</object-id><object-id xmlns:xlink="http://www.w3.org/1999/xlink" content-type="arpha" xlink:type="simple">A1EF1850-584C-5D48-BCC0-9CD8979DD378</object-id><label>Figure 8.</label><caption><p><italic><tp:taxon-name><tp:taxon-name-part taxon-name-part-type="genus" reg="Bjerkandera">Bjerkandera</tp:taxon-name-part> <tp:taxon-name-part taxon-name-part-type="species" reg="resupinata">resupinata</tp:taxon-name-part></tp:taxon-name></italic> (holotype, Y.C. Dai 16642) <bold>A</bold> basidiomata <bold>B</bold> poroid surface detail <bold>C</bold> a dark line between tubes and subiculum. Scale bars: 1 cm (<bold>A</bold>); 1 mm (<bold>B, C</bold>).</p></caption><graphic xmlns:xlink="http://www.w3.org/1999/xlink" xlink:href="mycokeys-79-149-g008.jpg" position="float" orientation="portrait" xlink:type="simple" id="oo_536356.jpg"><uri content-type="original_file" xlink:type="simple">https://binary.pensoft.net/fig/536356</uri></graphic></fig></tp:treatment-sec><tp:treatment-sec sec-type="Hyphal structure" id="SECID0EFVBI"><title>Hyphal structure.</title><p>Hyphal system monomitic; generative hyphae with clamp connections, smooth, hyaline to yellowish, <abbrev xmlns:xlink="http://www.w3.org/1999/xlink" xlink:title="Cotton Blue" id="ABBRID0ELVBI" xlink:type="simple">CB</abbrev>+, <abbrev xmlns:xlink="http://www.w3.org/1999/xlink" xlink:title="Melzer’s reagent" id="ABBRID0EPVBI" xlink:type="simple">IKI</abbrev>–; tissues becoming dark in <abbrev xmlns:xlink="http://www.w3.org/1999/xlink" xlink:title="5% potassium hydroxide" id="ABBRID0ETVBI" xlink:type="simple">KOH</abbrev>.</p></tp:treatment-sec><tp:treatment-sec sec-type="Subiculum" id="SECID0EXVBI"><title>Subiculum.</title><p>Generative hyphae thick-walled with a wide lumen, rarely branched, loosely interwoven, 4–5 μm in diam.</p></tp:treatment-sec><tp:treatment-sec sec-type="Tubes" id="SECID0E3VBI"><title>Tubes.</title><p>Generative hyphae thin- to slightly thick-walled, frequently branched, loosely interwoven, 2.7–3.8 μm in diam. Cystidia and cystidioles absent. Basidia clavate, with four sterigmata and a basal clamp connection, 14–16 × 5–6.5 μm; basidioles in shape similar to basidia, but smaller.</p><fig id="F9" position="float" orientation="portrait"><object-id xmlns:xlink="http://www.w3.org/1999/xlink" content-type="doi" xlink:type="simple">10.3897/mycokeys.79.63908.figure9</object-id><object-id xmlns:xlink="http://www.w3.org/1999/xlink" content-type="arpha" xlink:type="simple">61FA1DA8-C0B6-58C7-8B43-D57C3CDD95C3</object-id><label>Figure 9.</label><caption><p>Microscopic structures of <italic><tp:taxon-name><tp:taxon-name-part taxon-name-part-type="genus" reg="Bjerkandera">Bjerkandera</tp:taxon-name-part> <tp:taxon-name-part taxon-name-part-type="species" reg="resupinata">resupinata</tp:taxon-name-part></tp:taxon-name></italic> (holotype, Y.C. Dai 16642) <bold>a</bold> basidiospores <bold>b</bold> basidia and basidioles <bold>c</bold> hyphae from trama <bold>d</bold> hyphae from subiculum.</p></caption><graphic xmlns:xlink="http://www.w3.org/1999/xlink" xlink:href="mycokeys-79-149-g009.jpg" position="float" orientation="portrait" xlink:type="simple" id="oo_536357.jpg"><uri content-type="original_file" xlink:type="simple">https://binary.pensoft.net/fig/536357</uri></graphic></fig></tp:treatment-sec><tp:treatment-sec sec-type="Basidiospores" id="SECID0EBXBI"><title>Basidiospores.</title><p>Ellipsoid to broadly ellipsoid, hyaline, thin-walled, smooth, <abbrev xmlns:xlink="http://www.w3.org/1999/xlink" xlink:title="Cotton Blue" id="ABBRID0EHXBI" xlink:type="simple">CB</abbrev>–, <abbrev xmlns:xlink="http://www.w3.org/1999/xlink" xlink:title="Melzer’s reagent" id="ABBRID0ELXBI" xlink:type="simple">IKI</abbrev>–, 4.5–6(–6.2) × 3.2–4.1(–4.2) µm, L = 5.23 μm, W = 3.71 μm, Q = 1.40–1.42 (n = 60/2).</p></tp:treatment-sec><tp:treatment-sec sec-type="Additional specimen (paratype) examined" id="SECID0EPXBI"><title>Additional specimen (paratype) examined.</title><p>China. Yunnan Province, Tengchong County, Gaoligong Mts., fallen angiosperm branch, 24. X. 2009, B.K. Cui 8017 (BJFC006506).</p></tp:treatment-sec><tp:treatment-sec sec-type="remarks" id="SECID0EUXBI"><title>Remarks.</title><p><italic><tp:taxon-name><tp:taxon-name-part taxon-name-part-type="genus" reg="Bjerkandera">Bjerkandera</tp:taxon-name-part> <tp:taxon-name-part taxon-name-part-type="species" reg="resupinata">resupinata</tp:taxon-name-part></tp:taxon-name></italic> is characterised by resupinate basidiomata, pinkish buff to pale brownish pore surface, clavate basidia, and ellipsoid to broadly ellipsoid basidiospores measuring 4.5–6 × 3.2–4.1 µm. <italic><tp:taxon-name><tp:taxon-name-part taxon-name-part-type="genus" reg="Ceriporiopsis">Ceriporiopsis</tp:taxon-name-part> <tp:taxon-name-part taxon-name-part-type="species" reg="umbrinescens">umbrinescens</tp:taxon-name-part></tp:taxon-name></italic> (Murrill) Ryvarden and <italic><tp:taxon-name><tp:taxon-name-part taxon-name-part-type="genus" reg="Bjerkandera">Bjerkandera</tp:taxon-name-part> <tp:taxon-name-part taxon-name-part-type="species" reg="resupinata">resupinata</tp:taxon-name-part></tp:taxon-name></italic> have resupinate basidiomata, pale buff to brownish pore surface, similar sterile margin, a monomitic hyphal structure, and almost the same size of basidiospores, but <italic><tp:taxon-name><tp:taxon-name-part taxon-name-part-type="genus" reg="Ceriporiopsis">C.</tp:taxon-name-part> <tp:taxon-name-part taxon-name-part-type="species" reg="umbrinescens">umbrinescens</tp:taxon-name-part></tp:taxon-name></italic> has bigger pores (2–4 per mm), unchanged pore surface when touched, and a dark line absent between tubes and subiculum (<xref ref-type="bibr" rid="B22">Murrill 1920</xref>; <xref ref-type="bibr" rid="B6">Domański 1963</xref>; <xref ref-type="bibr" rid="B24">Núñez and Ryvarden 2001</xref>; <xref ref-type="bibr" rid="B45">Zhao et al. 2015</xref>).</p><table-wrap id="T2" position="float" orientation="portrait"><label>Table 2.</label><caption><p>Morphological comparison of the currently accepted species in <italic><tp:taxon-name><tp:taxon-name-part taxon-name-part-type="genus" reg="Bjerkandera">Bjerkandera</tp:taxon-name-part></tp:taxon-name></italic>.</p></caption><table id="TID0EFVCI" rules="all"><tbody><tr><th rowspan="1" colspan="1"/><th rowspan="1" colspan="1">Basidiomata type</th><th rowspan="1" colspan="1">Pilei colour</th><th rowspan="1" colspan="1">Pore shape and number of pores</th><th rowspan="1" colspan="1">Poroid surface</th><th rowspan="1" colspan="1">Basidiospores size (μm)</th><th rowspan="1" colspan="1">Basidiospores shape</th><th rowspan="1" colspan="1">Reference</th></tr><tr><td rowspan="1" colspan="1">
                      <bold><italic><tp:taxon-name><tp:taxon-name-part taxon-name-part-type="genus" reg="Bjerkandera">B.</tp:taxon-name-part> <tp:taxon-name-part taxon-name-part-type="species" reg="adusta">adusta</tp:taxon-name-part></tp:taxon-name></italic></bold>
                    </td><td rowspan="1" colspan="1">Pileate, effused-reflexed to resupinate</td><td rowspan="1" colspan="1">Cream to buff, then greyish to greyish-blue</td><td rowspan="1" colspan="1">Round to angular, 6–7/mm</td><td rowspan="1" colspan="1">Grey to black</td><td rowspan="1" colspan="1">4.5–6 × 2.5–3.5</td><td rowspan="1" colspan="1">Short-cylindrical to subellipsoid</td><td rowspan="1" colspan="1">
                      <xref ref-type="bibr" rid="B34">Ryvarden and Melo 2017</xref>
                    </td></tr><tr><td rowspan="1" colspan="1">
                      <bold><italic><tp:taxon-name><tp:taxon-name-part taxon-name-part-type="genus" reg="Bjerkandera">B.</tp:taxon-name-part> <tp:taxon-name-part taxon-name-part-type="species" reg="albocinerea">albocinerea</tp:taxon-name-part></tp:taxon-name></italic></bold>
                    </td><td rowspan="1" colspan="1">Pileate to effused-reflexed</td><td rowspan="1" colspan="1">Sordid white to pale cream</td><td rowspan="1" colspan="1">Round, 8–11/mm</td><td rowspan="1" colspan="1">Dark brown grey to almost black when bruised</td><td rowspan="1" colspan="1">3.5–4.5 × 2–2.6</td><td rowspan="1" colspan="1">Oblong-ellipsoid to ellipsoid</td><td rowspan="1" colspan="1">
                      <xref ref-type="bibr" rid="B20">Motato-Vásquez et al. 2020</xref>
                    </td></tr><tr><td rowspan="1" colspan="1">
                      <bold><italic><tp:taxon-name><tp:taxon-name-part taxon-name-part-type="genus" reg="Bjerkandera">B.</tp:taxon-name-part> <tp:taxon-name-part taxon-name-part-type="species" reg="atroalba">atroalba</tp:taxon-name-part></tp:taxon-name></italic></bold>
                    </td><td rowspan="1" colspan="1">Pileate to effused-reflexed</td><td rowspan="1" colspan="1">White to cream, then grey</td><td rowspan="1" colspan="1">Round or more commonly angular, 2–5/mm</td><td rowspan="1" colspan="1">White to cream, then becoming dark</td><td rowspan="1" colspan="1">4–5 × 3–4</td><td rowspan="1" colspan="1">Narrowly ellipsoid to broadly ellipsoid</td><td rowspan="1" colspan="1">
                      <xref ref-type="bibr" rid="B42">Westphalen et al. 2015</xref>
                    </td></tr><tr><td rowspan="1" colspan="1">
                      <bold><italic><tp:taxon-name><tp:taxon-name-part taxon-name-part-type="genus" reg="Bjerkandera">B.</tp:taxon-name-part> <tp:taxon-name-part taxon-name-part-type="species" reg="centroamericana">centroamericana</tp:taxon-name-part></tp:taxon-name></italic></bold>
                    </td><td rowspan="1" colspan="1">Pileate to effused-reflexed</td><td rowspan="1" colspan="1">White to cream, then brownish</td><td rowspan="1" colspan="1">Angular, 7–11/mm</td><td rowspan="1" colspan="1">Sordid white, then brown to black in bruised parts</td><td rowspan="1" colspan="1">4–5 × 3–4.5</td><td rowspan="1" colspan="1">Broadly ellipsoid to subglobose</td><td rowspan="1" colspan="1">
                      <xref ref-type="bibr" rid="B42">Westphalen et al. 2015</xref>
                    </td></tr><tr><td rowspan="1" colspan="1">
                      <bold><italic><tp:taxon-name><tp:taxon-name-part taxon-name-part-type="genus" reg="Bjerkandera">B.</tp:taxon-name-part> <tp:taxon-name-part taxon-name-part-type="species" reg="ecuadorensis">ecuadorensis</tp:taxon-name-part></tp:taxon-name></italic></bold>
                    </td><td rowspan="1" colspan="1">Pileate</td><td rowspan="1" colspan="1">Pinkish-buff to buff</td><td rowspan="1" colspan="1">Round to angular, 7–9 /mm</td><td rowspan="1" colspan="1">Grey to dark-brown, then almost black in bruised parts</td><td rowspan="1" colspan="1">3.9–4.5 × 2.7–3</td><td rowspan="1" colspan="1">Ellipsoid</td><td rowspan="1" colspan="1">Present study</td></tr><tr><td rowspan="1" colspan="1">
                      <bold><italic><tp:taxon-name><tp:taxon-name-part taxon-name-part-type="genus" reg="Bjerkandera">B.</tp:taxon-name-part> <tp:taxon-name-part taxon-name-part-type="species" reg="fulgida">fulgida</tp:taxon-name-part></tp:taxon-name></italic></bold>
                    </td><td rowspan="1" colspan="1">Effused-reflexed</td><td rowspan="1" colspan="1">Pinkish buff to clay-buff</td><td rowspan="1" colspan="1">Round or sometimes angular, 6–8/mm</td><td rowspan="1" colspan="1">Clay-buff to pale brown, then dark brown in bruised parts</td><td rowspan="1" colspan="1">3.9–4.5 × 2.8–3.3</td><td rowspan="1" colspan="1">Ellipsoid to broadly ellipsoid</td><td rowspan="1" colspan="1">Present study</td></tr><tr><td rowspan="1" colspan="1">
                      <bold><italic><tp:taxon-name><tp:taxon-name-part taxon-name-part-type="genus" reg="Bjerkandera">B.</tp:taxon-name-part> <tp:taxon-name-part taxon-name-part-type="species" reg="fumosa">fumosa</tp:taxon-name-part></tp:taxon-name></italic></bold>
                    </td><td rowspan="1" colspan="1">Pileate to effused-reflexed</td><td rowspan="1" colspan="1">Buff to woody coloured</td><td rowspan="1" colspan="1">Round to angular 2–5/mm</td><td rowspan="1" colspan="1">Buff to isabelline</td><td rowspan="1" colspan="1">5.5–7 × 2.5–3.5</td><td rowspan="1" colspan="1">Short cylindrical</td><td rowspan="1" colspan="1">
                      <xref ref-type="bibr" rid="B34">Ryvarden and Melo 2017</xref>
                    </td></tr><tr><td rowspan="1" colspan="1">
                      <bold><italic><tp:taxon-name><tp:taxon-name-part taxon-name-part-type="genus" reg="Bjerkandera">B.</tp:taxon-name-part> <tp:taxon-name-part taxon-name-part-type="species" reg="mikrofumosa">mikrofumosa</tp:taxon-name-part></tp:taxon-name></italic></bold>
                    </td><td rowspan="1" colspan="1">Effused-reflexed</td><td rowspan="1" colspan="1">Pale golden-brown</td><td rowspan="1" colspan="1">Angular, 7–9/mm</td><td rowspan="1" colspan="1">Pale to smoky brown, then dark grey in bruised parts</td><td rowspan="1" colspan="1">3.5–4.8 × 2.3–3</td><td rowspan="1" colspan="1">Ellipsoid</td><td rowspan="1" colspan="1">
                      <xref ref-type="bibr" rid="B20">Motato-Vásquez et al. 2020</xref>
                    </td></tr><tr><td rowspan="1" colspan="1">
                      <bold><italic><tp:taxon-name><tp:taxon-name-part taxon-name-part-type="genus" reg="Bjerkandera">B.</tp:taxon-name-part> <tp:taxon-name-part taxon-name-part-type="species" reg="minispora">minispora</tp:taxon-name-part></tp:taxon-name></italic></bold>
                    </td><td rowspan="1" colspan="1">Pileate</td><td rowspan="1" colspan="1">Pinkish-buff to buff</td><td rowspan="1" colspan="1">Round to angular, 6–9/mm</td><td rowspan="1" colspan="1">Buff-yellow, ash-grey to pale brown, then almost black in bruised parts</td><td rowspan="1" colspan="1">3.1–4.2 × 2–2.8</td><td rowspan="1" colspan="1">Oblong-ellipsoid to ellipsoid</td><td rowspan="1" colspan="1">Present study</td></tr><tr><td rowspan="1" colspan="1">
                      <bold><italic><tp:taxon-name><tp:taxon-name-part taxon-name-part-type="genus" reg="Bjerkandera">B.</tp:taxon-name-part> <tp:taxon-name-part taxon-name-part-type="species" reg="resupinata">resupinata</tp:taxon-name-part></tp:taxon-name></italic></bold>
                    </td><td rowspan="1" colspan="1">Resupinate</td><td rowspan="1" colspan="1">–</td><td rowspan="1" colspan="1">Round to angular, 4–6/mm</td><td rowspan="1" colspan="1">Pinkish buff to pale brownish, then dark grey in bruised parts</td><td rowspan="1" colspan="1">4.5–6 × 3.2–4.1</td><td rowspan="1" colspan="1">Ellipsoid to broadly ellipsoid</td><td rowspan="1" colspan="1">Present study</td></tr></tbody></table></table-wrap></tp:treatment-sec><tp:treatment-sec sec-type="material" id="SECID0ERICI"><title>Additional specimens examined.</title><p><bold><italic><tp:taxon-name><tp:taxon-name-part taxon-name-part-type="genus" reg="Bjerkandera">Bjerkandera</tp:taxon-name-part> <tp:taxon-name-part taxon-name-part-type="species" reg="adusta">adusta</tp:taxon-name-part></tp:taxon-name></italic></bold>: China. Heilongjiang Province, Heihe, Shengshan Nature Reserve, <italic><tp:taxon-name><tp:taxon-name-part taxon-name-part-type="genus" reg="Populus">Populus</tp:taxon-name-part></tp:taxon-name></italic>, 26. VIII. 2014, Y. C. Dai 14516 (BJFC017794); Yunnan Province, Yongde County, Daxueshan Nature Reserve, rotten Angiosperm stump, 27. VIII. 2015, Y. C. Dai 15665 (BJFC019769); Gansu Province, Tianshui, Fangmatan Forest Park, fallen branch of <italic><tp:taxon-name><tp:taxon-name-part taxon-name-part-type="genus" reg="Populus">Populus</tp:taxon-name-part></tp:taxon-name></italic>, 08. VIII. 2015, Y. C. Dai 15495 (BJFC019600). France. Lyons, <italic><tp:taxon-name><tp:taxon-name-part taxon-name-part-type="genus" reg="Abies">Abies</tp:taxon-name-part></tp:taxon-name></italic>, 24. XI. 2012, Y. C. Dai 13201 (BJFC014065). Finland, Helsinki, Tamisto Nature Reserve, <italic><tp:taxon-name><tp:taxon-name-part taxon-name-part-type="genus" reg="Betula">Betula</tp:taxon-name-part></tp:taxon-name></italic>, 4. XI. 2011, Y. C. Dai 12640 (BJFC012222). <bold><italic><tp:taxon-name><tp:taxon-name-part taxon-name-part-type="genus" reg="Bjerkandera">B.</tp:taxon-name-part> <tp:taxon-name-part taxon-name-part-type="species" reg="albocinerea">albocinerea</tp:taxon-name-part></tp:taxon-name></italic></bold>: USA. CT, CAES Valley Lab, Dead log, 13. XII. 2015, Y. C. Dai 16411 (BJFC020499). <bold><italic><tp:taxon-name><tp:taxon-name-part taxon-name-part-type="genus" reg="Bjerkandera">B.</tp:taxon-name-part> <tp:taxon-name-part taxon-name-part-type="species" reg="fumosa">fumosa</tp:taxon-name-part></tp:taxon-name></italic></bold>: China. Chongqing, Jinfoshan Forest Park, dead angiosperm tree, 1. XI. 2019, Y. C. Dai 21100 (BJFC032759); Beijing, Chinese Academy of Sciences, living tree of <italic><tp:taxon-name><tp:taxon-name-part taxon-name-part-type="genus" reg="Diospyros">Diospyros</tp:taxon-name-part></tp:taxon-name></italic>, Y. C. Dai 21087 (BJFC032746); Sichuan Province, Xiaojin County, Jiajin Mts., <italic><tp:taxon-name><tp:taxon-name-part taxon-name-part-type="genus" reg="Hippophae">Hippophae</tp:taxon-name-part></tp:taxon-name></italic>, 17. X. 2012, B. K. Cui 10747 (BJFC013669). Finland, Helsinki, Tamisto Nature Reserve, <italic><tp:taxon-name><tp:taxon-name-part taxon-name-part-type="genus" reg="Populus">Populus</tp:taxon-name-part></tp:taxon-name></italic>, 6. XI. 2011, Y. C. Dai 12474B (BJFC012257). <bold><italic><tp:taxon-name><tp:taxon-name-part taxon-name-part-type="genus" reg="Bjerkandera">B.</tp:taxon-name-part> <tp:taxon-name-part taxon-name-part-type="species" reg="mikrofumosa">mikrofumosa</tp:taxon-name-part></tp:taxon-name></italic></bold>: Costa Rica. Monteverde, J. Vlasák Jr. <abbrev xmlns:xlink="http://www.w3.org/1999/xlink" xlink:title="private herbarium of Josef Vlasák" id="ABBRID0E1LCI" xlink:type="simple">JV</abbrev> 1707/10J-1; <abbrev xmlns:xlink="http://www.w3.org/1999/xlink" xlink:title="private herbarium of Josef Vlasák" id="ABBRID0E5LCI" xlink:type="simple">JV</abbrev> 1707/10J-2. <bold><italic><tp:taxon-name><tp:taxon-name-part taxon-name-part-type="genus" reg="Bjerkandera">B.</tp:taxon-name-part> <tp:taxon-name-part taxon-name-part-type="species" reg="centroamericana">centroamericana</tp:taxon-name-part></tp:taxon-name></italic></bold>: Costa Rica, Carara Nature Reserve, J. Vlasák <abbrev xmlns:xlink="http://www.w3.org/1999/xlink" xlink:title="private herbarium of Josef Vlasák" id="ABBRID0EOMCI" xlink:type="simple">JV</abbrev> 1704/97. <bold><italic><tp:taxon-name><tp:taxon-name-part taxon-name-part-type="genus" reg="Bjerkandera">B.</tp:taxon-name-part> <tp:taxon-name-part taxon-name-part-type="species" reg="atroalba">atroalba</tp:taxon-name-part></tp:taxon-name></italic></bold>: Brazil. Recife, Charles Darwin Ecological Reserve, on angiosperm stump, Y. C. Dai 17457 (BJFC024988). <bold><italic><tp:taxon-name><tp:taxon-name-part taxon-name-part-type="genus" reg="Ceriporiopsis">Ceriporiopsis</tp:taxon-name-part> <tp:taxon-name-part taxon-name-part-type="species" reg="carnegieae">carnegieae</tp:taxon-name-part></tp:taxon-name></italic></bold>: USA, Virgin Islands, St. John, on hard wood, J. Vlasák Jr. <abbrev xmlns:xlink="http://www.w3.org/1999/xlink" xlink:title="private herbarium of Josef Vlasák" id="ABBRID0EKNCI" xlink:type="simple">JV</abbrev> 0409/27-J. <bold><italic><tp:taxon-name><tp:taxon-name-part taxon-name-part-type="genus" reg="Ceriporiopsis">Ceriporiopsis</tp:taxon-name-part></tp:taxon-name></italic> sp.</bold>: Costa Rica. Arenal Mts., J. Vlasák Jr. <abbrev xmlns:xlink="http://www.w3.org/1999/xlink" xlink:title="private herbarium of Josef Vlasák" id="ABBRID0EXNCI" xlink:type="simple">JV</abbrev> 1512/13-J.</p></tp:treatment-sec><ref-list><ref id="B22"><mixed-citation xmlns:xlink="http://www.w3.org/1999/xlink" xlink:type="simple"><person-group><name name-style="western"><surname>Murrill</surname><given-names>WA</given-names></name></person-group> (<year>1920</year>) <article-title>Light-colored resupinate polypores. 1.</article-title><source>Mycologia</source><volume>12</volume>: <fpage>77</fpage>–<lpage>92</lpage>. <ext-link xlink:type="simple" ext-link-type="doi" xlink:href="10.1080/00275514.1920.12016821">https://doi.org/10.1080/00275514.1920.12016821</ext-link></mixed-citation></ref><ref id="B6"><mixed-citation xmlns:xlink="http://www.w3.org/1999/xlink" xlink:type="simple"><person-group><name name-style="western"><surname>Domański</surname><given-names>S</given-names></name></person-group> (<year>1963</year>) <article-title>Dwa nowe rodzaje grzybów z grupy “<italic><tp:taxon-name><tp:taxon-name-part taxon-name-part-type="genus">Poria</tp:taxon-name-part></tp:taxon-name></italic> Pers. ex S.F. Grey”. (Two new genera of fungi from group “<italic><tp:taxon-name><tp:taxon-name-part taxon-name-part-type="genus">Poria</tp:taxon-name-part></tp:taxon-name></italic> Pers. ex S.F. Grey”).</article-title><source>Acta Societatis Botanicorum Poloniae</source><volume>32</volume>: <fpage>731</fpage>–<lpage>739</lpage>. <ext-link xlink:type="simple" ext-link-type="doi" xlink:href="10.5586/asbp.1963.044">https://doi.org/10.5586/asbp.1963.044</ext-link></mixed-citation></ref><ref id="B24"><mixed-citation xmlns:xlink="http://www.w3.org/1999/xlink" xlink:type="simple"><person-group><name name-style="western"><surname>Núñez</surname><given-names>M</given-names></name><name name-style="western"><surname>Ryvarden</surname><given-names>L</given-names></name></person-group> (<year>2001</year>) East Asian Polypores, Synopsis Fungorum 14, vol 2. Fungiflora, Oslo, Norway, 229–231.</mixed-citation></ref><ref id="B45"><mixed-citation xmlns:xlink="http://www.w3.org/1999/xlink" xlink:type="simple"><person-group><name name-style="western"><surname>Zhao</surname><given-names>CL</given-names></name><name name-style="western"><surname>Wu</surname><given-names>F</given-names></name><name name-style="western"><surname>Liu</surname><given-names>HX</given-names></name><name name-style="western"><surname>Dai</surname><given-names>YC</given-names></name></person-group> (<year>2015</year>) <article-title>A phylogenetic and taxonomic study on <italic><tp:taxon-name><tp:taxon-name-part taxon-name-part-type="genus">Ceriporiopsis</tp:taxon-name-part></tp:taxon-name></italic> s. str. (<tp:taxon-name><tp:taxon-name-part taxon-name-part-type="order">Polyporales</tp:taxon-name-part></tp:taxon-name>) in China.</article-title><source>Nova Hedwigia</source><volume>101</volume>: <fpage>403</fpage>–<lpage>417</lpage>. <ext-link xlink:type="simple" ext-link-type="doi" xlink:href="10.1127/nova_hedwigia/2015/0282">https://doi.org/10.1127/nova_hedwigia/2015/0282</ext-link></mixed-citation></ref><ref id="B34"><mixed-citation xmlns:xlink="http://www.w3.org/1999/xlink" xlink:type="simple"><person-group><name name-style="western"><surname>Ryvarden</surname><given-names>L</given-names></name><name name-style="western"><surname>Melo</surname><given-names>I</given-names></name></person-group> (<year>2017</year>) <article-title>Poroid fungi of Europe (2<sup>nd</sup> edn.).</article-title><source>Synopsis Fungorum</source><volume>37</volume>: <fpage>1</fpage>–<lpage>431</lpage>.</mixed-citation></ref><ref id="B20"><mixed-citation xmlns:xlink="http://www.w3.org/1999/xlink" xlink:type="simple"><person-group><name name-style="western"><surname>Motato-Vásquez</surname><given-names>V</given-names></name><name name-style="western"><surname>Gugliotta</surname><given-names>AM</given-names></name><name name-style="western"><surname>Rajchenberg</surname><given-names>M</given-names></name><name name-style="western"><surname>Catania</surname><given-names>M</given-names></name><name name-style="western"><surname>Urcelay</surname><given-names>C</given-names></name><name name-style="western"><surname>Robledo</surname><given-names>G</given-names></name></person-group> (<year>2020</year>) <article-title>New insights on <italic><tp:taxon-name><tp:taxon-name-part taxon-name-part-type="genus">Bjerkandera</tp:taxon-name-part></tp:taxon-name></italic> (<tp:taxon-name><tp:taxon-name-part taxon-name-part-type="family">Phanerochaetaceae</tp:taxon-name-part></tp:taxon-name>, <tp:taxon-name><tp:taxon-name-part taxon-name-part-type="order">Polyporales</tp:taxon-name-part></tp:taxon-name>) in the Neotropics with description of <italic><tp:taxon-name><tp:taxon-name-part taxon-name-part-type="genus">Bjerkandera</tp:taxon-name-part> <tp:taxon-name-part taxon-name-part-type="species">albocinerea</tp:taxon-name-part></tp:taxon-name></italic> based on morphological and molecular evidence.</article-title><source>Plant Ecology and Evolution</source><volume>153</volume>: <fpage>229</fpage>–<lpage>245</lpage>. <ext-link xlink:type="simple" ext-link-type="doi" xlink:href="10.5091/plecevo.2020.1667">https://doi.org/10.5091/plecevo.2020.1667</ext-link></mixed-citation></ref><ref id="B42"><mixed-citation xmlns:xlink="http://www.w3.org/1999/xlink" xlink:type="simple"><person-group><name name-style="western"><surname>Westphalen</surname><given-names>MC</given-names></name><name name-style="western"><surname>Tomšovský</surname><given-names>M</given-names></name><name name-style="western"><surname>Kout</surname><given-names>J</given-names></name><name name-style="western"><surname>Gugliotta</surname><given-names>AM</given-names></name></person-group> (<year>2015</year>) <italic><tp:taxon-name><tp:taxon-name-part taxon-name-part-type="genus">Bjerkandera</tp:taxon-name-part></tp:taxon-name></italic> in the Neotropics: phylogenetic and morphological relations of <italic><tp:taxon-name><tp:taxon-name-part taxon-name-part-type="genus">Tyromyces</tp:taxon-name-part> <tp:taxon-name-part taxon-name-part-type="species">atroalbus</tp:taxon-name-part></tp:taxon-name></italic> and description of a new species. Mycological Progress 14: e100. <ext-link xlink:type="simple" ext-link-type="doi" xlink:href="10.1007/s11557-015-1124-1">https://doi.org/10.1007/s11557-015-1124-1</ext-link></mixed-citation></ref></ref-list></tp:taxon-treatment>
